# Supplementary material for: Associations between alcohol use and accelerated biological ageing
Source: Addict Biol. Author manuscript; Available in PMC 2023 Feb 24. (PMC7614236; doi:10.1111/adb.13100)
Supplement: Supplementary Table [file EMS169173-supplement-Supplementary_Table.xlsx]

## Sheet: Index
Supplemental Tables for the article Associations between alcohol use and accelerated biological ageing
Table S1.	Demographic information of UK Biobank participants included in the current study.
Table S2.	Demographic information of GS:SFHS participants included in the current study.
Table S3.	Correlations between DNA methylation-based age estimates and chronological age in GS:SFHS.
Table S4.	SNPs included in the AUDIT-C MRs
Table S5.	SNPs included in the AUD MRs
Table S6.	Regression dilution I2 statistic for the heterogeneity of SNP-exposure effects.
Table S7.	F-statistics to test for the strength of the genetic instruments
Table S8.	Tests of heterogeneity for alcohol use as the exposure and advanced biological age as the outcome
Table S9.	Tests of directional pleiotropic effects of the genetic instruments for alcohol use on accelerated biological ageing.
Table S10.	Steiger filtering for the SNPs included in the AUDIT-C - BrainAge MR.
Table S11.	Steiger filtering for the SNPs included in the AUDIT-C - AgeAccelGrim MR.
Table S12.	Steiger filtering for the SNPs included in the AUDIT-C - AgeAccelPheno MR.
Table S13.	Steiger filtering for the SNPs included in the AUD - Brainage MR.
Table S14.	Comparison between GS-SFHS participants included and not included in the current study.
Table S15.	Correlations between DNA methylation-based age and age acceleration estimates in GS:SFHS.
Table S16.	Comparison between UKB participants included and not included in the current study.
Table S17.	Top 20 independent genomic loci from GWAS of BrainAge
Table S18.	SNP-based heritability estimates calculated using LD Hub (http://ldsc.broadinstitute.org/)
Table S19.	Genetic correlations between brain age and ~770 other traits calculated using LD score regression implemented in LD Hub (http://ldsc.broadinstitute.org/)
Table S20.	Variance explained by the genetic instruments

## Sheet: S1 UKB demographics
Table S1. Demographic information of UK Biobank participants included in the current study.
	All						Current Drinkers
	Total		Male		Female		Total		Male		Female
Sample size (n)	21270		10095		11175		20258		9703		10555
	mean	sd	mean	sd	mean	sd	mean	sd	mean	sd	mean	sd
Age	63.06	7.48	63.7821	7.58396	62.4089	7.32069	63.07	7.46	63.8181	7.55008	62.3846	7.30008
Brain age	60.07	10.12	62.31	10.59	58.06	9.23	60.1346	10.13	62.36	10.58	58.09	9.24
Alcohol consumption (units/week)	15.28	15.87	20.43	18.37	10.61	11.32	15.71	15.88	20.43	18.37	10.98	11.34
	median	range	median	range	median	range	median	range	median	range	median	range
AUDIT-C	3	0-12	5	0-12	0	0-12	4	0-12	5	0-12	4	0-12
AUDIT-P	0	0-23	0	0-23	0	0-20	0	0-23	0	0-23	0	0-20
AUDIT-T	0	0-32	5	0-32	0	0-32	4	0-32	5	0-32	4	0-32

## Sheet: S2 GS demographics
Table S2. Demographic information of GS:SFHS participants included in the current study.
		Current study dataset with DNAm ageing data
		Set 1			Set 2
		Total	Female	Male	Total	Female	Male
Sample size (n)		4260	2596	1664	3791	2098	1693
Age / mean (sd)		48.071 (13.691)	47.937 (13.559)	48.281 (13.895)	51.079 (13.165)	50.556 (12.950)	51.727 (13.402)
Alcohol consumption (units/week) / mean (sd)		10.543 (10.850)	7.331 (7.855)	15.555 (12.806)	10.487 (9.994)	7.231 (7.121)	14.523 (11.465)
Smoking (pack years) / mean (sd)		7.882 (14.437)	6.998 (12.615)	9.261 (16.803)	7.196 (13.853)	6.320 (12.262)	8.282 (15.537)
BMI		26.899 (5.254)	26.743 (5.667)	27.143 (4.526)	26.647 (4.794)	26.223 (5.197)	27.172 (4.184)
Years of education / n (%)	0	2 (0.0)	1 (0.0)	1 (0.1)	3 (0.1)	0 (0.0)	3 (0.2)
	2021-01-04	10 (0.2)	5 (0.2)	5 (0.3)	8 (0.2)	4 (0.2)	4 (0.2)
	2021-05-09	131 (3.1)	74 (2.9)	57 (3.4)	96 (2.5)	42 (2.0)	54 (3.2)
	2021-10-11	1237 (29.0)	714 (27.5)	523 (31.4)	1011 (26.7)	538 (25.6)	473 (27.9)
	2021-12-13	952 (22.3)	581 (22.4)	371 (22.3)	782 (20.6)	437 (20.8)	345 (20.4)
	14-15	588 (13.8)	387 (14.9)	201 (12.1)	504 (13.3)	299 (14.3)	205 (12.1)
	16-17	739 (17.3)	482 (18.6)	257 (15.4)	733 (19.3)	437 (20.8)	296 (17.5)
	18-19	348 ( 8.2)	196 (7.6)	152 (9.1)	408 (10.8)	214 (10.2)	194 (11.5)
	20-21	82 (1.9)	47 (1.8)	35 (2.1)	106 (2.8)	53 (2.5)	53 (3.1)
	22-23	28 (0.7)	15 (0.6)	13 (0.8)	26 (0.7)	10 (0.5)	16 (0.9)
	24+	15 (0.4)	12 (0.5)	3 (0.2)	14 (0.4)	6 (0.3)	8 (0.5)
	NA	128 (3.0)	82 (3.2)	46 (2.8)	100 (2.6)	58 (2.8)	42 (2.5)
Horvath DNAm age (years) / mean (sd)		53.387 (10.182)	52.978 (10.130)	54.024 (10.233)	59.950 (9.788)	59.218 (9.522)	60.857 (10.036)
Hannum DNAm Age (years) / mean (sd)		45.599 (9.962)	44.991 (9.695)	46.547 (10.296)	47.159 (9.607)	45.691 (9.022)	48.979 (9.993)
DNAm PhenotypicAge (years) / mean (sd)		43.502 (10.699)	43.283 (10.364)	43.843 (11.197)	43.397 (11.442)	42.868 (10.927)	44.051 (12.021)
DNAm GrimAge (years) / mean (sd)		58.818 (11.477)	57.888 (11.065)	60.270 (11.952)	48.412 (10.815)	46.844 (10.130)	50.354 (11.314)
IEAA / mean (sd)		0.041 (3.500)	-0.175 (3.457)	0.379 (3.539)	0.014 (3.449)	-0.227 (3.447)	0.311 (3.430)
EEAA / mean (sd)		-0.032 (4.257)	-0.801 (4.162)	1.168 (4.123)	-0.021 (4.352)	-1.503 (4.102)	1.815 (3.933)
AgeAccelGrim / mean (sd)		-0.161 (4.400)	-0.986 (4.240)	1.128 (4.336)	-0.179 (4.114)	-1.350 (3.765)	1.273 (4.067)
AgeAccelPheno / mean (sd)		-0.030 (4.382)	-0.138 (4.344)	0.138 (4.437)	-0.078 (4.833)	-0.195 (4.850)	0.066 (4.809)

## Sheet: S3 GS DNAm and chronological ag
Table S3. Correlations between DNA methylation-based age estimates and chronological age in GS:SFHS.
	Set 1		Set 2
	Chronological age		Chronological age
	r	p	r	p
Horvath DNAm age	0.934094	< 2.2e-16	0.933377	< 2.2e-16
Hannum DNAm Age	0.941205	< 2.2e-16	0.939335	< 2.2e-16
DNAm PhenoAge	0.911063	< 2.2e-16	0.906101	< 2.2e-16
DNAm GrimAge	0.922567	< 2.2e-16	0.924588	< 2.2e-16
IEAA	0.0113623	0.4584	-0.00761232	0.6394
EEAA	0.00674847	0.6597	-0.00218816	0.8929
AgeAccelGrim	0.00755943	0.6218	0.00292927	0.8569
AgeAccelPheno	0.017654	0.2493	0.00184233	0.9097

## Sheet: S4 SNPs included in AUDIT-C MRs
Table S4. SNPs included in the AUDIT-C MRs
SNP name	Effect allele	Non-effect allele	EAF in exposure GWAS population	AUDITC_Beta	AUDITC_SE	AUDITC_pvalue	AUDITC_n	BrainAge_population_EAF	BrainAge_Effect_Allele	BrainAge_Non-Effect_Allele	BrainAge_Beta	BrainAge_SE	BrainAge_pvalue	BrainAge_n	AgeAccelGrim_population_EAF	AgeAccelGrim_Effect_Allele	AgeAccelGrim_Non-Effect_Allele	AgeAccelGrim_Beta	AgeAccelGrim_SE	AgeAccelGrim_pvalue	AgeAccelGrim_n	AgeAccelPheno_population_EAF	AgeAccelPheno_Effect_Allele	AgeAccelPheno_Non-Effect_Allele	AgeAccelPheno_Beta	AgeAccelPheno_SE	AgeAccelPheno_pvalue	AgeAccelPheno_n
rs1260326	C	T	0.591	0.045	0.0054	1.74e-16	200680	0.603019	C	T	0.01087	0.011337	0.337691	16133	0.3994	T	C	0.0065	0.0305	0.831	31600	0.3981	T	C	0.0564	0.0387	0.1454	31596
rs2717071	A	G	0.628	0.034	0.0055	1.11e-09	200680	0.631672	A	G	0.00541	0.011512	0.63841	16104	0.6285	A	G	-0.0206	0.031	0.5076	30628	0.629	A	G	-0.028	0.0396	0.4796	30624
rs12639940	A	G	0.614	0.033	0.0056	3.45e-09	200680	0.377028	G	A	0.011125	0.011501	0.333403	15892	0.6244	A	G	-0.0236	0.0319	0.4585	28984	0.6212	A	G	0.0092	0.0401	0.8186	28980
rs1229984	C	T	0.97	0.34	0.0159	4.83e-102	200680	0.971549	C	T	0.023884	0.033239	0.472422	16133	0.0407	T	C	-0.0584	0.1151	0.6116	24153	0.0407	T	C	-0.197	0.1547	0.2028	24150
rs1229978	C	T	0.403	0.042	0.0055	1.44e-14	200680	0.416047	C	T	-0.01426	0.011323	0.207965	16133	0.5829	T	C	0.0234	0.0311	0.4515	29557	0.5861	T	C	0.0048	0.039	0.9017	29553
rs13107325	C	T	0.921	0.103	0.0099	1.43e-25	200680	0.071499	T	C	-0.04315	0.021766	0.047435	16133	0.0713	T	C	0.0113	0.0604	0.8518	31645	0.07	T	C	-0.1397	0.077	0.06953	31641
rs62339861	C	T	0.792	0.037	0.0067	3.16e-08	200680	0.223631	T	C	0.005828	0.01333	0.661942	16109	0.2127	T	C	-0.0431	0.0374	0.2494	28965	0.2134	T	C	-0.0073	0.047	0.8769	28961
rs2961817	A	G	0.657	0.033	0.0057	7.49e-09	200680	0.65264	A	G	-0.00845	0.011752	0.472063	16084	0.6557	A	G	-0.0115	0.0318	0.7169	29557	0.6562	A	G	-0.1298	0.04	0.001175	29553
rs185177474#	A	C	0.031	0.089	0.0158	1.95e-08	200680	0.043026	A	C	0.032747	0.028069	0.243372	15944	0.049	A	C	-0.1298	0.0744	0.08118	28583	0.0488	A	C	-0.0434	0.0943	0.6453	28579
rs12425096	A	C	0.775	0.035	0.0064	4.92e-08	200680	0.217375	C	A	-0.00275	0.013502	0.838502	16108	0.7819	A	C	0.0182	0.037	0.623	29535	0.7842	A	C	0.0756	0.0465	0.1039	29531
rs9937709	A	G	0.587	0.044	0.0054	3.53e-16	200680	0.415336	G	A	0.019641	0.011377	0.084295	16122	0.5832	A	G	-0.0414	0.0309	0.1805	29548	0.5824	A	G	-0.0129	0.0389	0.7405	29544
rs4794018	C	T	0.337	0.032	0.0058	2.26e-08	200680	0.362513	C	T	-0.01788	0.011639	0.124457	16084	0.6456	T	C	0.0452	0.0311	0.1454	32414	0.6465	T	C	-0.0027	0.0399	0.946	32410
rs35572189	A	G	0.368	0.035	0.0056	8.13e-10	200680	0.37206	A	G	0.023754	0.011499	0.038869	15982	0.3795	A	G	0.0308	0.037	0.4041	22307	0.3765	A	G	0.1124	0.0455	0.01357	22304
#rs185177474 was not available in AgeAccelGrim or AgeAccelPheno GWAS summary statistics and rs151242810 was used as a proxy (R2=0.976)

## Sheet: S5 SNPs included in AUD MRs
Table S5. SNPs included in the AUD MRs
SNP name	Effect Allele	Non-effect Allele	AUD_population_EAF	AUD_OR	AUD_lnOR	AUD_SE	AUD_pvalue	AUD_ncase	AUD_ncontrol	SNP name	Effect Allele	Non-effect Allele	BrainAge_population_EAF	BrainAge_Beta	BrainAge_SE	BrainAge_pvalue	BrainAge_n
rs1260326	C	T	0.591	1.075	0.072228	0.008741	1.44e-16	34658	167346	rs1260326	C	T	0.603019	0.01087	0.011337	0.337691	16133
rs570436	C	T	0.423	0.945	-0.05615	0.008831	2.07e-10	34658	167346	rs570436	T	C	0.553466	0.035938	0.011196	0.001331	15959
rs1154433	A	G	0.596	0.935	-0.06764	0.0088	1.17e-14	34658	167346	rs13107325	T	C	0.071499	-0.04315	0.021766	0.047435	16133
rs13107325	C	T	0.921	1.133	0.124428	0.01634	2.73e-14	34658	167346	rs4715221	A	G	0.689959	0.022821	0.012072	0.058735	16127
rs4715221	A	G	0.698	1.055	0.053162	0.009396	1.48e-08	34658	167346	rs141424017	TAAC	T	0.773291	-0.00093	0.013351	0.013351	15943
rs141424017	T	TAAC	0.222	1.059	0.057325	0.01037	3.38e-08	34658	167346	rs17125651	C	T	0.128303	-0.01104	0.016568	0.505324	16106
rs17125651	C	T	0.134	1.074	0.07139	0.01231	8.28e-09	34658	167346	rs4936277	G	A	0.458697	0.008054	0.011327	0.477046	15606
rs4936277	A	G	0.56	1.059	0.057325	0.008617	2.85e-11	34658	167346	rs11075992	C	T	0.394495	-0.01381	0.011457	0.228265	16129
rs11075992	C	T	0.395	0.946	-0.0553	0.008738	2.42e-10	34658	167346	rs1154433	G	A	0.416828	0.014671	0.01132	0.194984	16130
rs1229984	C	T	0.97	1.742	0.555034	0.0305	4.51e-74	34658	167346	rs1229984*	C	T	0.971549	0.023884	0.033239	0.472422	16133

## Sheet: S6 Regression dilution
Table S6. Regression dilution I2 statistic for the heterogeneity of SNP-exposure effects.
Exposure	Outcome	I2	I2 weighted
AUDIT-C	BrainAge	0.97105	0.944609
AUDIT-C	AgeAccelGrim	0.971	0.928
AUDIT-C	AgeAccelPheno	0.971	0.921
AUD	BrainAge	0.967	0.942

## Sheet: S7 F-statistics
Table S7. F-statistics to test for the strength of the genetic instruments
AUDIT-C		AUD
SNP	F	SNP	F
rs1229978	58.314	rs11075992	40.052
rs1229984	457.26	rs1154433	59.08
rs12425096	29.907	rs1229984	331.161
rs1260326	69.444	rs1260326	68.279
rs12639940	34.726	rs13107325	57.987
rs13107325	108.244	rs141424017	30.558
rs185177474	31.73	rs17125651	33.632
rs2717071	38.215	rs4715221	32.012
rs2961817	33.518	rs4936277	44.256
rs35572189	39.063	rs570436	40.427
rs4794018	30.44
rs62339861	30.497
rs9937709	66.392
mean F (mF)	79.058		73.744

## Sheet: S8 Tests of heterogeneity
Table S8. Tests of heterogeneity for alcohol use as the exposure and advanced biological age as the outcome
Exposure	Outcome	Method	Q	df	p-value
AUDIT-C	BrainAge	MR Egger	17.315	11	0.098898
		Inverse Variance Weighted	19.3438	12	0.080563
AUDIT-C	AgeAccelGrim	MR Egger	9.42869	11	0.582386
		Inverse Variance Weighted	10.2407	12	0.594849
AUDIT-C	AgeAccelPheno	MR Egger	24.3488	11	0.0113402
		Inverse Variance Weighted	26.7376	12	0.0084277
AUD	BrainAge	MR Egger	13.094	8	0.109
		Inverse Variance Weighted	16.09	9	0.065

## Sheet: S9 Directional pleiotropy
Table S9. Tests of directional pleiotropic effects of the genetic instruments for alcohol use on accelerated biological ageing.
Exposure	Outcome	Intercept	SE	p-value
AUDIT-C	BrainAge	-0.0082	0.007219	0.28039
AUDIT-C	AgeAccelGrim	-0.0158646	0.0176049	0.386817
AUDIT-C	AgeAccelPheno	-0.0353644	0.0340422	0.321175
AUD	BrainAge	0.011	0.008	0.213

[truncated: 11 more sheets: S10 Steiger audit-c-brainage, S11 Steiger audit-c-ageaccelgri, S12 Steiger audit-c-ageaccelphe, S13 Steiger aud-brainage, S14 GS demographics - included , S15 DNAm age and age accelerati, S16 UKB demographics - included, S17 Top 20 genomic loci for bra, S18 SNP-based heritability, S19 Genetic correlations, S20 Instrument variance explain]
